# Supplementary material for: Using an Innovative Bifunctional Siloxane to Protect Cement Composite Surfaces from Biological Corrosion
Source: Int J Mol Sci. 2025 May 23;26(11):5052. doi: 10.3390/ijms26115052 (PMC12155056; doi:10.3390/ijms26115052)
Supplement: Supplementary file 1 [file ijms-26-05052-s001.zip]

Archive with 9 entries (9 files):
- S1_TG.tif
- S2_DSC.tif
- S3_compressive 1.jpg
- S4_compressive 2.jpg
- S5_compressive 3.jpg
- S6_flexural 1.jpg
- S7_flexural 2.jpg
- S8_frost 1.jpg
- S9_frost 2.jpg
